# Supplementary material for: Ethical issues in direct-to-consumer healthcare: A scoping review
Source: PLOS Digit Health. 2024 Feb 13;3(2):e0000452. doi: 10.1371/journal.pdig.0000452 (PMC10863864; doi:10.1371/journal.pdig.0000452)
Supplement: S1 Data Repository — (XLSX) [file pdig.0000452.s003.xlsx]

## Sheet: Included Articles w Codes
Title	Author	Year	Journal/Book	4.1 Access	4.2 Convenience	4.3 Autonomy	4.4 System improvement	4.5 Other	5.1 Questionable efficacy and quality	5.2 Misleading advertising claims	5.3 Insufficient information	5.4 Return of results	5.5 Other	6.1 Safety/physical	6.2 Non-physical/psychological	6.3 Financial costs	6.4 Vulnerable populations	6.5 Privacy	6.6 Security	6.7 Other	7.1 Lower standard of care	7.2 Appropriateness	7.3 Conflict of interest	7.4 Impact on healthcare providers	7.5 Other	8.1 Impact on healthcare market	8.2 Cost to system	8.3 Fragmentation of care	8.4 Equitable distribution/justice	8.4 Insufficient regulation	8.6 Other
"That's the Beauty of it": Practitioners Describe the Affordances of Direct to Consumer Tele-Mental Health	Goldkind, Lauri; Wolf, Lea	2021	Families in Society	1	1	1	1	1	0	1	1	0	1	0	0	0	0	0	0	0	0	0	1	0	1	0	0	0	0	1	0
A pragmatic analysis of the regulation of¬†consumer transcranial direct current stimulation (TDCS) devices in the United States.	Wexler A	2015	J Law Biosci	0	0	0	0	0	0	1	0	0	1	1	0	1	0	0	0	0	0	0	0	0	0	0	0	0	0	1	0
A view on incidental findings and adverse events associated with neurowearables in the consumer marketplace	Nicole Minielly, Viorica Hrincu, and Judy Illes	2020	Developments in Neuroethics and Bioethics	0	0	0	0	0	0	0	0	1	1	1	0	0	0	0	0	0	0	0	0	0	0	0	0	0	0	1	0
Acceptance of Mobile Health in Communities Underrepresented in Biomedical Research: Barriers and Ethical Considerations for Scientists.	Nebeker C; Murray K; Holub C; Haughton J; Arredondo EM	2017	JMIR Mhealth Uhealth	1	0	0	0	1	0	0	1	0	1	1	0	0	1	1	0	1	0	0	0	0	0	0	0	0	1	1	1
Affective Brain-Computer Music Interfaces-Drivers and Implications.	Hildt E	2021	Front Hum Neurosci	0	0	1	0	1	1	1	0	0	1	0	1	1	0	1	1	0	0	0	0	0	0	0	0	0	0	0	0
An adjuvant role for mobile health in psychiatry	Hsin, Honor; Torous, John; Roberts, Laura	2016	JAMA psychiatry	0	0	0	0	0	1	1	1	1	0	1	0	0	1	1	1	1	0	0	0	1	1	0	0	0	0	1	1
An assessment of the treatment information contained within the websites of direct‚Äêto‚Äêconsumer orthodontic aligner providers	Meade, MJ; Dreyer, CW	2021	Australian Dental Journal	0	1	0	0	1	1	1	1	0	1	1	0	0	0	0	0	1	0	0	0	0	0	0	0	0	0	1	0
An endogenous explanation of growth: direct-to-consumer stem cell therapies in PR China, India and the USA	Datta, Saheli	2018	Regenerative medicine	1	1	0	0	1	1	0	0	0	1	1	0	1	0	0	0	0	0	0	0	0	0	1	0	0	0	1	0
An Overview of Direct-to-Consumer Testing	Tolan, Nicole V	2020	Clinics in laboratory medicine	1	0	1	0	1	1	0	0	1	1	1	0	0	0	0	0	0	1	0	0	0	1	0	1	1	0	1	0
Anticipate and communicate: Ethical management of incidental and secondary findings in the clinical, research and direct-to-consumer contexts	Gutman, A; Wagner, JW; Allen, AL; Hauser, SL; Arras, JD; Kucherlapati, RS; Atkinson, BF; Michael, NL; Farahany, NA; Sulmasy, DP	2013	Presidential Comission for the Study of Bioethical	1	0	1	0	1	1	0	1	1	1	1	0	0	0	0	0	0	0	0	0	1	1	0	0	0	0	1	0
Assessing current mechanisms for the regulation of direct-to-consumer neurotechnology	Dasgupta, Ishan	2020	Developments in Neuroethics and Bioethics	0	0	0	0	0	1	1	1	1	1	1	1	0	0	1	1	1	1	0	0	0	0	0	0	0	1	1	1
Assessment of Sales and Marketing of Online Vouchers for Discounted Direct-to-Consumer Medical Imaging Services	Desai, Sheena; Manjaly, Priya; Lee, Karen; Li, Sara J; Manjaly, Cyriac; Noe, Megan; Mostaghimi, Arash	2021	JAMA Internal Medicine	0	1	1	0	1	0	1	0	0	1	1	1	0	0	0	0	1	0	0	0	0	1	0	1	0	0	0	0
Between the Local and the Global: <i>Evaluating European regulation of stem cell regenerative medicine</i>.	Hauskeller C	2018	Perspect Biol Med	1	0	0	0	0	1	1	0	0	1	1	0	1	0	0	0	0	0	0	0	0	0	1	0	0	0	1	0
Beyond Flourishing: Intersecting Uses and Interests in the Neurotechnology Marketplace.	Forlini C; Lipworth W; Carter A; Kerridge I	2019	AJOB Neurosci	0	0	1	0	1	1	1	1	0	1	1	0	0	0	1	0	1	0	0	0	0	0	1	0	0	0	1	1
Big Data Everywhere: The Impact of Data Disjunction in the Direct-to-Consumer Testing Model	Gill, Emily L; Master, Stephen R	2020	Clinics in laboratory medicine	0	0	1	1	1	1	0	0	1	1	0	0	0	0	0	0	0	0	0	0	0	0	0	0	1	0	0	1
Building the case for actionable ethics in digital health research supported by artificial intelligence.	Nebeker C; Torous J; Bartlett Ellis RJ	2019	BMC Med	0	0	0	0	1	1	1	1	0	1	1	0	0	1	1	0	1	0	0	0	1	0	0	0	0	1	1	1
Challenges with At-home and Mail-in Direct-to-Consumer Testing: Preanalytical Error, Reporting Results, and Result Interpretation	Galior, Kornelia D; Baumann, Nikola A	2020	Clinics in laboratory medicine	1	0	1	0	1	1	0	1	1	1	0	1	1	0	0	0	1	0	1	0	1	0	1	1	0	0	1	1
Choice, transparency, coordination, and quality among direct-to-consumer telemedicine websites and apps treating skin disease	Resneck, Jack S; Abrouk, Michael; Steuer, Meredith; Tam, Andrew; Yen, Adam; Lee, Ivy; Kovarik, Carrie L; Edison, Karen E	2016	JAMA dermatology	1	0	0	0	0	1	0	1	0	1	0	0	0	0	0	0	0	1	0	0	0	1	0	0	1	0	0	0
Creating boundaries to empower digital health technology.	Hsin H; Torous J	2018	BJPsych Open	1	0	0	1	1	1	1	1	0	1	1	0	0	0	0	0	1	0	1	0	1	0	0	0	0	0	1	0
Data as a Cross-Cutting Dimension of Ethical Importance in Direct-to-Consumer Neurotechnologies.	Rainey S; Bublitz JC; Maslen H; Thornton H	2019	AJOB Neurosci	0	0	0	0	0	0	0	1	0	1	1	0	0	0	1	1	1	0	1	0	0	0	0	0	0	1	1	1
Data mining for health: staking out the ethical territory of digital phenotyping.	Martinez-Martin N; Insel TR; Dagum P; Greely HT; Cho MK	2018	NPJ Digit Med	0	0	0	0	1	1	0	1	0	1	1	0	0	1	1	0	0	0	0	0	0	0	0	0	0	0	1	0
Dimensions of Ethical Direct-to-Consumer Neurotechnologies.	Kreitmair KV	2019	AJOB Neurosci	1	1	0	0	1	1	1	1	0	1	1	1	0	0	1	1	1	0	1	0	0	0	1	0	0	1	1	0
Direct to consumer telemedicine: is healthcare from home best?	Bollmeier, Suzanne G; Stevenson, Emily; Finnegan, Patrick; Griggs, Scott K	2020	Missouri Medicine	1	1	0	1	1	1	0	1	1	1	1	0	1	0	1	0	0	1	0	1	1	1	1	0	1	0	1	0
Direct-to-Consumer Advertising of Stem Cell Clinics: Ethical Considerations and Recommendations for the Health-Care Community.	Pean CA; Kingery MT; Strauss E; Bosco JA; Halbrecht J	2019	J Bone Joint Surg Am	0	0	1	0	1	1	1	1	0	1	1	0	1	0	0	0	0	0	0	1	0	0	0	0	0	0	1	0
Direct-to-Consumer Atrial Fibrillation Screening	Wallace, Erik A	2019	JAMA internal medicine	0	0	0	0	0	1	1	1	0	0	1	1	0	0	0	0	1	0	0	0	0	0	0	0	0	0	1	0
Direct-to-consumer cardiac screening and suspect risk evaluation.	Lovett KM; Liang BA	2011	JAMA	0	0	1	0	1	1	1	1	1	1	1	1	1	0	0	0	1	0	0	0	1	0	0	1	0	0	0	0
Direct-to-consumer digital health	Cohen, Adam B; Mathews, Simon C; Dorsey, E Ray; Bates, David W; Safavi, Kyan	2020	The Lancet Digital Health	1	0	1	1	1	1	1	0	0	0	1	0	0	0	0	0	0	0	0	0	1	0	0	0	0	0	1	0
Direct-to-Consumer Neurotechnologies and Quantified Relationship Technologies: Overlapping Ethical Concerns.	Nyholm S; Earp BD; Danaher J	2019	AJOB Neurosci	0	0	0	0	1	0	0	1	0	1	1	0	0	0	1	0	0	0	0	0	0	0	0	1	0	1	1	0
Direct-to-Consumer Neurotechnology: A Grounded Appraisal.	Wexler A	2019	AJOB Neurosci	0	0	0	0	0	1	1	1	0	1	1	0	0	0	1	1	0	0	0	0	0	0	0	0	0	1	1	1
Direct-to-consumer neurotechnology: What is it and what is it for?	Ienca, Marcello; Vayena, Effy	2019	AJOB neuroscience	0	0	0	0	0	1	1	0	0	1	1	0	0	0	1	0	0	0	1	0	0	0	0	0	0	0	0	0
Direct-to-consumer pharmaceutical services in dermatology: Ethical implications.	Korman AM; Fabbro SK	2021	J Am Acad Dermatol	1	0	1	0	1	0	0	0	0	0	1	0	1	0	0	0	0	1	0	1	0	1	0	0	1	0	0	0
Direct-to-consumer screening companies--reply.	Wallace EA; Schumann JH; Weinberger SE	2015	JAMA	0	0	0	0	0	0	1	1	0	0	0	0	0	0	0	0	1	0	0	0	0	0	0	0	0	0	0	0
Direct-to-consumer teledermatology platforms may have inherent conflicts of interest.	Ranpariya VK; Lipoff JB	2021	J Am Acad Dermatol	1	1	0	0	1	0	0	0	0	0	0	0	0	0	0	0	0	0	0	1	0	0	0	0	0	0	0	0
Direct-to-consumer teledermatology services for pediatric patients: Room for improvement	Fogel, Alexander L; Teng, Joyce; Sarin, Kavita Y	2016	Journal of the American Academy of Dermatology	0	0	0	0	1	1	0	1	0	1	1	0	0	1	0	0	0	1	0	0	0	0	0	0	0	0	1	0
Direct-to-consumer telemedicine	Elliott, Tania; Yopes, Margot C	2019	The Journal of Allergy and Clinical Immunology: In Practice	1	1	0	1	1	1	0	1	0	0	0	0	1	0	0	0	0	0	1	0	0	1	1	0	1	0	1	1
Disruptive Hearing Technologies and Mild Sensorineural Hearing Loss I: Accessibility and Affordability Issues.	Jilla AM; Johnson CE; Danhauer JL	2018	Semin Hear	1	0	1	0	0	0	0	1	0	1	0	0	0	0	0	0	0	0	0	0	1	0	0	0	0	0	0	0
DIY brain stimulation: On the difficulty of measuring effectiveness and its ethical implications	Ying-Tung Lin	2020	Developments in Neuroethics and Bioethics	0	0	0	0	0	1	0	1	0	0	0	0	0	0	0	0	0	0	0	0	0	0	0	0	0	0	0	0
Do-it-yourself and direct-to-consumer neurostimulation	Wexler, Anna	2020	Developments in Neuroethics and Bioethics	0	0	0	0	0	1	1	1	0	1	1	0	1	0	0	0	0	0	0	1	0	1	0	0	0	1	1	0
eHealth ethics: the online medical marketplace and emerging ethical issues	Liang, Bryan; Mackey, Timothy K; Lovett, Kimberly M	2011	Ethics in Biology, Engineering and Medicine: An International Journal	0	0	0	0	0	1	1	1	0	1	0	0	1	0	1	0	0	1	1	1	1	0	0	0	0	0	1	0
Ethical and Regulatory Concerns About Direct-to-Consumer Brain Stimulation for Athletic Enhancement.	Martone R; Shook J	2019	AJOB Neurosci	0	1	1	0	1	1	1	1	0	1	1	0	0	1	0	0	1	0	0	0	0	0	0	0	0	1	1	0
Ethical concerns with online direct-to-consumer pharmaceutical companies.	Curtis H; Milner J	2020	J Med Ethics	1	0	0	0	0	0	0	0	0	1	0	0	0	0	0	0	1	1	1	1	0	0	0	0	0	0	1	0
Ethical issues concerning a pay-to-participate stem cell study.	Turner L; Snyder J	2021	Stem Cells Transl Med	0	0	0	0	0	1	1	1	0	1	1	1	1	1	0	0	0	0	0	1	0	0	0	0	0	0	1	0
Ethical Issues for Direct-to-Consumer Digital Psychotherapy Apps: Addressing Accountability, Data Protection, and Consent.	Martinez-Martin N; Kreitmair K	2018	JMIR Ment Health	1	1	0	0	1	1	0	1	0	1	1	0	0	1	1	0	0	1	1	1	1	0	0	0	0	0	1	0
Ethical Issues Posed by Field Research Using Highly Portable and Cloud-Enabled Neuroimaging.	Shen FX; Wolf SM; Gonzalez RG; Garwood M	2020	Neuron	1	1	0	0	1	0	0	1	1	1	0	0	0	0	1	1	0	0	1	0	1	0	0	0	0	0	1	0
Ethical Oversight of Direct-to-Consumer Neurotechnologies: The FDA, the FTC, or Self-Regulation?	Dasgupta I	2019	AJOB Neurosci	0	0	0	0	0	0	0	1	0	0	1	0	0	0	1	0	0	0	0	0	0	0	0	0	0	0	1	1
Ethics of commercial screening tests	Wallace, Erik A; Schumann, John H; Weinberger, Steven E	2012	Annals of internal medicine	0	0	0	1	0	1	1	1	1	0	0	0	0	0	0	0	1	1	1	0	1	0	0	1	1	0	0	0
Home Use of tDCS: From ‚ÄúDo-It-Yourself‚Äù to ‚ÄúDirect-to-Consumer‚Äù	Wexler, Anna; Reiner, Peter B	2017	The Routledge handbook of neuroethics	0	0	0	0	0	1	0	0	0	1	1	0	0	1	0	0	0	0	0	0	0	0	0	0	0	1	1	0
Hospital relationships with direct-to-consumer screening companies.	Wallace EA; Schumann JH; Weinberger SE	2014	JAMA	0	0	0	0	0	1	1	1	0	1	0	0	0	0	0	0	0	0	0	0	0	0	0	0	0	0	0	0
Is there a classical role for the clinical laboratory in digital health?	Ceriotti F	2019	Clin Chem Lab Med	0	0	1	0	1	0	0	0	1	0	1	1	0	0	0	0	0	0	0	0	1	0	1	1	0	0	0	0
Leaving patients to their own devices? Smart technology, safety and therapeutic relationships.	Ho A; Quick O	2018	BMC Med Ethics	1	1	1	1	1	1	1	0	0	0	1	1	0	0	0	0	0	0	0	0	1	0	0	1	0	1	1	1
Mind-reading or misleading? Assessing direct-to-consumer electroencephalography (EEG) devices marketed for wellness and their ethical and regulatory implications	Wexler, Anna; Thibault, Robert	2019	Journal of Cognitive Enhancement	0	0	0	0	1	1	1	0	1	0	0	1	0	0	0	0	0	0	0	0	0	0	0	0	0	0	1	0
Moral obligations in conducting stem cell-based therapy trials for autism spectrum disorder.	Yeo-Teh NSL; Tang BL	2021	J Med Ethics	0	0	0	0	0	1	0	0	0	1	1	0	1	0	0	0	1	0	0	0	0	0	0	0	0	0	1	0
Neuralink: The Ethical ‚ÄòRithmatic of Reading and Writing to the Brain	Dadia, Tal; Greenbaum, Dov	2019	AJOB neuroscience	0	0	0	0	1	0	1	0	0	1	1	0	1	0	1	1	1	0	0	0	0	0	0	0	0	1	0	1
Neuroconsumerism and Comprehensive Neuroethics	Scheper, Abigail; Dubljeviƒá, Veljko	2019	AJOB neuroscience	0	0	0	0	0	0	0	1	0	1	1	0	0	0	0	0	0	0	1	1	0	0	0	0	0	0	1	0
Neuroenhancement using transcranial electrical brain stimulation in adolescence: Ethical and social concerns	Maya Willms and Naznin Virji-Babul	2020	Developments in Neuroethics and Bioethics	0	0	0	0	0	1	1	1	0	0	1	1	0	1	0	0	0	0	0	0	0	0	0	0	0	0	1	0
Neuroethics at 15: The Current and Future Environment for Neuroethics.		2019	AJOB Neurosci	0	0	0	0	0	1	1	0	0	0	1	0	0	1	1	0	0	0	0	0	0	0	1	0	0	0	1	0
Oversight of direct-to-consumer neurotechnologies	Wexler, Anna; Reiner, Peter B	2019	Science	0	0	0	0	0	1	1	1	0	1	1	1	0	1	0	0	0	0	0	0	0	0	0	0	0	1	1	0
Owning Ethical Innovation: Claims about Commercial Wearable Brain Technologies.	Coates McCall I; Lau C; Minielly N; Illes J	2019	Neuron	0	0	1	0	1	1	1	1	0	1	1	0	0	1	0	0	0	0	0	0	0	0	0	0	0	0	1	0
Peering into the mind? The ethics of consumer neuromonitoring devices	McCall, Iris Coates; Wexler, Anna	2020	Developments in Neuroethics and Bioethics	0	0	0	0	0	1	1	0	0	1	1	1	1	0	1	1	1	0	0	0	0	0	0	0	0	0	1	0
Quantifying fertility? Direct-to-consumer ovarian reserve testing and the new (in) fertility pipeline	Kyweluk, Moira A	2020	Social Science & Medicine	1	0	1	0	1	0	0	0	1	1	0	0	1	0	0	0	0	0	0	0	0	0	1	0	0	0	0	0
RECONCEPTUALIZING CONSENT FOR DIRECT-TO-CONSUMER HEALTH SERVICES.	Spector-Bagdady K	2015	Am J Law Med	0	0	0	0	0	1	1	1	1	1	1	1	0	0	0	0	0	0	0	0	0	1	1	1	0	0	1	0
Regulatory and policy tools to address unproven stem cell interventions in Canada: the need for action.	Caulfield T; Murdoch B	2019	BMC Med Ethics	0	0	0	0	0	1	1	1	0	0	1	0	1	0	0	0	0	0	0	1	0	0	0	0	0	0	1	1
Reply to: "Accessibility of direct-to-consumer teledermatology to underserved populations".	Korman AM; Fabbro SK	2021	J Am Acad Dermatol	1	0	0	1	0	0	0	0	0	1	0	0	0	0	0	0	0	0	0	0	0	0	0	0	0	1	0	0
Reply to: "Direct-to-consumer teledermatology platforms may have inherent conflicts of interest".	Korman AM; Fabbro SK	2021	J Am Acad Dermatol	0	0	0	0	0	0	0	0	0	0	1	0	0	0	0	0	1	0	1	1	0	1	0	0	0	0	0	0
Response to Open Peer Commentaries on "Ethical Dimensions of Direct-to-Consumer Neurotechnologies".	Kreitmair KV	2019	AJOB Neurosci	0	0	0	0	0	0	1	0	0	1	1	0	0	0	0	0	0	0	0	0	0	0	0	0	0	0	1	0
Selling Stem Cells in the USA: Assessing the Direct-to-Consumer Industry.	Turner L; Knoepfler P	2016	Cell Stem Cell	0	0	0	0	0	1	1	1	0	0	1	1	1	1	0	0	0	0	0	0	0	0	0	0	0	0	1	0
Selling your soul on the information superhighway: Consenting to services in direct-to-consumer tele-mental health	Goldkind, Lauri; Wolf, Lea	2020	Families in Society	0	0	0	0	1	1	1	1	0	0	0	0	0	1	1	0	0	0	0	0	0	0	0	0	0	0	0	0
Stem cells, dot-com.	Liang BA; Mackey TK	2012	Sci Transl Med	0	0	1	0	1	1	1	0	0	1	1	0	1	1	0	0	0	0	0	0	0	0	0	1	0	0	1	0
Tailoring reality—The ethics of DIY and consumer sensory enhancement	Imre Bárd	2020	Developments in Neuroethics and Bioethics	0	0	0	0	0	0	0	0	0	0	1	0	0	0	1	1	1	0	0	0	0	0	0	0	0	1	1	1
Telehealth physician oversight over direct to consumer testing: doctors working with patients towards patient empowerment	JD, Rick Chung	2012	TELEMEDICINE and e-HEALTH	1	1	1	0	1	0	0	1	1	0	0	0	0	0	1	1	0	0	0	0	1	0	0	0	0	0	0	0
The direct-to-consumer market for stem cell-based interventions in Australia: exploring the experiences of patients.	Waldby C; Hendl T; Kerridge I; Lipworth W; Lysaght T; Munsie M; Stewart C	2020	Regen Med	0	0	1	0	1	1	1	1	0	1	1	1	1	1	0	0	0	0	0	1	0	1	0	0	0	0	1	1
The Ethics of Direct-to-Consumer Testing.	Gronowski AM; Budelier MM	2020	Clin Lab Med	1	1	1	1	1	0	1	1	1	1	0	0	0	0	1	0	0	0	0	0	0	0	0	1	0	0	1	0
The Ethics of DTC Neurotechnologies: Mapping Out Social Questions in Advance of Technological Innovation	Outram, Simon	2019	AJOB neuroscience	0	0	0	0	0	1	1	0	0	1	0	0	0	1	0	0	0	0	0	0	0	0	0	0	0	0	0	0
The FDA and the US direct-to-consumer marketplace for stem cell interventions: a temporal analysis	Knoepfler, Paul S; Turner, Leigh G	2018	Regenerative medicine	0	0	0	0	0	1	1	0	0	0	1	1	1	1	0	0	0	0	0	0	0	0	0	0	0	0	1	0
The Future Is P-Tau‚ÄîAnticipating Direct-to-Consumer Alzheimer Disease Blood Tests	Largent, Emily A; Wexler, Anna; Karlawish, Jason	2021	JAMA neurology	0	0	1	0	1	0	0	0	0	1	0	0	1	0	1	0	0	0	0	0	1	0	0	1	0	0	1	1
The involvement of Canadian physicians in promoting and providing unproven and unapproved stem cell interventions.	Ogbogu U; Du J; Koukio Y	2018	BMC Med Ethics	0	0	0	0	0	1	1	0	0	0	1	0	0	0	0	0	0	1	0	0	0	1	0	0	0	0	1	0
The New Age of Patient Autonomy: Implications for the Patient-Physician Relationship.	Kilbride MK; Joffe S	2018	JAMA	1	0	1	0	0	1	0	0	0	0	0	0	0	0	0	0	0	1	0	0	1	0	0	0	0	0	0	0
The promise of direct-to-consumer COVID-19 testing: ethical and regulatory issues.	Kalokairinou L; Zettler PJ; Nagappan A; Kyweluk MA; Wexler A	2020	J Law Biosci	1	0	0	1	1	1	1	1	1	0	0	0	0	0	1	0	0	1	0	0	0	1	1	0	1	1	1	1
The US Direct-to-Consumer Marketplace for Autologous Stem Cell Interventions.	Turner L	2018	Perspect Biol Med	0	0	1	0	0	1	1	1	0	1	1	1	1	1	0	0	1	0	0	0	0	0	0	0	0	0	1	0
Trusting the bot: Addressing the ethical challenges of consumer digital mental health therapy	Nicole Martinez-Martin	2020	Developments in Neuroethics and Bioethics	1	0	0	0	1	1	0	1	0	1	1	0	0	0	1	0	0	0	1	0	0	1	0	0	0	1	1	0
Unregulated Health Research Using Mobile Devices: Ethical Considerations and Policy Recommendations.	Rothstein MA; Wilbanks JT; Beskow LM; Brelsford KM; Brothers KB; Doerr M; Evans BJ; Hammack-Aviran CM; McGowan ML; Tovino SA	2020	J Law Med Ethics	0	0	0	0	0	1	0	1	1	1	1	1	0	1	1	1	1	0	0	0	0	0	0	0	0	0	1	1
Weighing up the evidence used by direct-to-consumer stem cell businesses	Cook, Margaret; Richey, Alexandra; Brafman, David A; Frow, Emma K	2021	Stem cell reports	0	0	0	0	0	1	1	1	0	1	0	0	0	0	0	0	0	0	0	0	0	1	0	0	0	0	0	0
What is neurohacking? Defining the conceptual, ethical and legal boundaries	Marcello Ienca and James Scheibner	2020	Developments in Neuroethics and Bioethics	0	0	0	0	0	0	0	0	0	0	0	0	0	0	1	0	0	0	0	0	0	0	0	0	0	0	1	0
What's the Evidence that Health Apps Work? A Scoping Study of Evidence of Effectiveness for Direct-to-Consumer Apps on the App Store	Morley, Jessica; Powell, John; Floridi, Luciano	2021	SSRN	0	0	0	1	1	1	1	1	0	1	0	0	0	0	0	0	0	0	0	0	0	0	0	0	0	0	1	0
Who should be tested in a pandemic? Ethical considerations.	Hansson SO; Helgesson G; Juth N	2021	BMC Med Ethics	0	0	0	0	0	1	0	0	1	0	0	0	0	0	0	0	0	0	0	0	0	0	1	0	0	0	1	0
Who uses direct-to-consumer brain stimulation products, and why? A study of home users of tDCS devices	Wexler, Anna	2018	Journal of Cognitive Enhancement	0	0	0	0	0	1	0	0	0	1	1	0	1	0	0	0	0	0	0	0	0	0	0	0	0	1	0	0
